# Supplementary material for: Local cell metrics: a novel method for analysis of cell-cell interactions
Source: BMC Bioinformatics. 2009 Oct 23;10:350. doi: 10.1186/1471-2105-10-350 (PMC2944256; doi:10.1186/1471-2105-10-350)
Supplement: Additional file 2 — Source codes for local cell metrics. This .zip archive folder contains sources codes for implementing local cell metrics provided under terms of the GNU open source license. [file 1471-2105-10-350-S2.ZIP]

Archive with 29 entries (20 files):
- LCM_Codes/Ana/
- LCM_Codes/Ana/DataNormC2C.mat
- LCM_Codes/Ana/Example/
- LCM_Codes/Ana/Example/dis_Scale.mat
- LCM_Codes/Ana/Example/tot_C.mat
- LCM_Codes/Ana/Example/tot_P_a.mat
- LCM_Codes/Ana/Example/tot_P_d.mat
- LCM_Codes/Ana/Example/tot_PP_a.mat
- LCM_Codes/Ana/Example/tot_PP_d.mat
- LCM_Codes/C2CAna.m
- LCM_Codes/C2CNorm.m
- LCM_Codes/Example/
- LCM_Codes/Figures/
- LCM_Codes/gpl.txt
- LCM_Codes/hist_coll.mat
- LCM_Codes/ImageProcessing.m
- LCM_Codes/isohist.m
- LCM_Codes/NormC2C_Mod.m
- LCM_Codes/OpenImage.m
- LCM_Codes/Plot_d_NormC2CDist.m
- LCM_Codes/PreProcess/
- LCM_Codes/PreProcess/Example/
- LCM_Codes/PreProcess/Example/B/
- LCM_Codes/PreProcess/Example/Proof/
- LCM_Codes/PreProcess/Example/R/
- LCM_Codes/Print2File.m
- LCM_Codes/ProofReading.m
- LCM_Codes/README.txt
- LCM_Codes/SaveImage.m
