# Supplementary material for: Local cell metrics: a novel method for analysis of cell-cell interactions
Source: BMC Bioinformatics. 2009 Oct 23;10:350. doi: 10.1186/1471-2105-10-350 (PMC2944256; doi:10.1186/1471-2105-10-350)
Supplement: Additional file 2 — Source codes for local cell metrics. This .zip archive folder contains sources codes for implementing local cell metrics provided under terms of the GNU open source license. [file 1471-2105-10-350-S2.ZIP › LCM_Codes/isohist.m]

function level=isohist(I)
%
%   C2CAna.m is part of the LCM project, published under the terms of GNU
% General Public License.
% 
% ******************************************
% 
%   Author: Jing Su <Jing.Su.66#gmail.com>
%   Copyright 2002-2009 Jing Su
%   Meredith Group, Georgia Tech
% 
% ******************************************
%
%   Jing Su modified the original `ISODATA' function to `ISOHIST'. 
%   Improvement: 
%   1. determine a threshold of any histograph. 
%   2. use median instead of mean, which is more robust
%   3. introduce the std's of the two groups for justification of peak 
%       distributions.
%
%   Jing Su has acquired written permission (via email) from original
%   authors for using and modifying the codes.
%
% ******************************************
%   Below are claims from original codes
% ******************************************
% 
%   ISODATA Compute global image threshold using iterative isodata method.
%   LEVEL = ISODATA(I) computes a global threshold (LEVEL) that can be
%   used to convert an intensity image to a binary image with IM2BW. LEVEL
%   is a normalized intensity value that lies in the range [0, 1].
%   This iterative technique for choosing a threshold was developed by Ridler and Calvard .
%   The histogram is initially segmented into two parts using a starting threshold value such as 0 = 2B-1, 
%   half the maximum dynamic range. 
%   The sample mean (mf,0) of the gray values associated with the foreground pixels and the sample mean (mb,0) 
%   of the gray values associated with the background pixels are computed. A new threshold value 1 is now computed 
%   as the average of these two sample means. The process is repeated, based upon the new threshold, 
%   until the threshold value does not change any more. 
  
%
%   Class Support
%   -------------
%   The input image I can be of class uint8, uint16, or double and it
%   must be nonsparse.  LEVEL is a double scalar.
%
%   Example
%   -------
%       I = imread('blood1.tif');
%       level = graythresh(I);
%       BW = im2bw(I,level);
%       imshow(BW)
%
%   See also IM2BW.
%
% Reference :T.W. Ridler, S. Calvard, Picture thresholding using an iterative selection method, 
%            IEEE Trans. System, Man and Cybernetics, SMC-8 (1978) 630-632.

% Convert all N-D arrays into a single column.  Convert to uint8 for
% fastest histogram computation.

I = I(:);
I = sort(I);

% STEP 1: Compute mean intensity of image from histogram, set T=mean(I)

i = 1;
T(i) = median(I);

% STEP 2: compute Mean above T (MAT) and Mean below T (MBT) using T from
% step 1

MA = I(find(I <= T(i)));
MB = I(find(I >  T(i)));

MAT = median(MA);
MBT = median(MB);
i=i+1;

% new T = (MAT*stdA + MBT*stdB)/(stdA + stdB)

T(i) = round( (MAT*std(MA)+MBT*std(MB))/(std(MA)+std(MB)));

Threshold = T(i);

% STEP 3 to n: repeat step 2 if T(i)~=T(i-1)
while abs(T(i)-T(i-1)) >= mean(I)/40 & i <= 100
    %%mu2=cumsum(counts(1:T(i)));
    %%MBT=sum(N(1:T(i)).*counts(1:T(i)))/mu2(end);
    %%    
    %%    mu3=cumsum(counts(T(i):end));
    %%    MAT=sum(N(T(i):end).*counts(T(i):end))/mu3(end);
    %%    


    MA = I(find(I <= T(i)));
    MB = I(find(I >  T(i)));

    MAT = median(MA);
    MBT = median(MB);
    i = i+1;

    T(i) = round( (MAT*std(MA)+MBT*std(MB))/(std(MA)+std(MB)));

    Threshold = T(i);
end

 % Normalize the threshold to the range [i, 1].
if i > 100, 
    level = (T(i)+T(i-1))/2;
else,
    level = Threshold;
end;
