# Supplementary material for: Local cell metrics: a novel method for analysis of cell-cell interactions
Source: BMC Bioinformatics. 2009 Oct 23;10:350. doi: 10.1186/1471-2105-10-350 (PMC2944256; doi:10.1186/1471-2105-10-350)
Supplement: Additional file 2 — Source codes for local cell metrics. This .zip archive folder contains sources codes for implementing local cell metrics provided under terms of the GNU open source license. [file 1471-2105-10-350-S2.ZIP › LCM_Codes/NormC2C_Mod.m]

clear all;

% $$$ FileGroups={'B1_101706', 'C1_101706', 'Lib','A1_101706','A2_101706', 'B1_041007', 'B2_101706', ...
% $$$            'B1_042407','A1_042407','P1_041007'};

FileGroups = {'B1_101706','B1_041007', 'B2_101706', ...
              'B1_042407','B2_042407','B5_042407','B6_042407'};
Data = struct;
load('hist_coll');
for FileGroup = FileGroups,
  Group = cell2mat(FileGroup(1));
  load(fullfile('Ana', Group, 'tot_C'));
  load(fullfile('Ana', Group, 'tot_P_d'));
  load(fullfile('Ana', Group, 'tot_PP_d'));
  load(fullfile('Ana', Group, 'dis_Scale'));

  Data.(Group).tot_AA = 2*tot_C;
  if strcmp(Group, 'Lib'),
    Data.(Group).tot_PP = 2*tot_PP;
    Data.(Group).tot_P = tot_P;
  else
    Data.(Group).tot_PP = 2*tot_PP_d;
    Data.(Group).tot_P = tot_P_d;
  end;
  Data.(Group).tot_PA = Data.(Group).tot_P;
  Data.(Group).tot_std = hist_coll;
  Data.(Group).r_dis = dis_Scale*1280/1600;

  Data.(Group).tot_AA(1) = 0;
  Data.(Group).tot_PA(1) = 0;
  Data.(Group).tot_PP(1) = 0;

  Data.(Group).tot_PR = Data.(Group).tot_PA - Data.(Group).tot_PP;
  Data.(Group).tot_RP = Data.(Group).tot_PR;
  Data.(Group).tot_AP = Data.(Group).tot_PA;
  Data.(Group).tot_RA = Data.(Group).tot_AA - Data.(Group).tot_PA;
%  Data.(Group).tot_RR = Data.(Group).tot_RA - Data.(Group).tot_RP;
  Data.(Group).tot_RR = Data.(Group).tot_AA - Data.(Group).tot_PP - 2*Data.(Group).tot_PR;

  Data.(Group).f_AA = Data.(Group).tot_AA/sum(Data.(Group).tot_AA);
  Data.(Group).f_PA = Data.(Group).tot_PA/sum(Data.(Group).tot_PA);
  Data.(Group).f_PP = Data.(Group).tot_PP/sum(Data.(Group).tot_PP);
  Data.(Group).f_PR = Data.(Group).tot_PR/sum(Data.(Group).tot_PR);
  Data.(Group).f_RR = Data.(Group).tot_RR/sum(Data.(Group).tot_RR);
  Data.(Group).f_std = Data.(Group).tot_std/sum(Data.(Group).tot_std);

  Data.(Group).hist_N = length(Data.(Group).r_dis);
  Data.(Group).x_bind = 50;                          % binding bins
  Data.(Group).x_N = round(Data.(Group).hist_N/Data.(Group).x_bind);
  [Data.(Group).x_idx, Data.(Group).x_dis] = hist(Data.(Group).r_dis,Data.(Group).x_N);
  Data.(Group).x_idx = [0, cumsum(Data.(Group).x_idx)];

  Data.(Group).xf_AA = zeros(1,Data.(Group).hist_N/Data.(Group).x_bind-1);
  Data.(Group).xf_PA = zeros(1,Data.(Group).hist_N/Data.(Group).x_bind-1);
  Data.(Group).xf_PP = zeros(1,Data.(Group).hist_N/Data.(Group).x_bind-1);
  Data.(Group).xf_PR = zeros(1,Data.(Group).hist_N/Data.(Group).x_bind-1);
  Data.(Group).xf_RR = zeros(1,Data.(Group).hist_N/Data.(Group).x_bind-1);
  Data.(Group).xf_std = zeros(1,Data.(Group).hist_N/Data.(Group).x_bind-1);

  for i=1:Data.(Group).x_N,
    Data.(Group).xf_AA(i) = sum(Data.(Group).f_AA((Data.(Group).x_idx(i)+1):Data.(Group).x_idx(i+1)));
    Data.(Group).xf_PA(i) = sum(Data.(Group).f_PA((Data.(Group).x_idx(i)+1):Data.(Group).x_idx(i+1)));
    Data.(Group).xf_PP(i) = sum(Data.(Group).f_PP((Data.(Group).x_idx(i)+1):Data.(Group).x_idx(i+1)));
    Data.(Group).xf_PR(i) = sum(Data.(Group).f_PR((Data.(Group).x_idx(i)+1):Data.(Group).x_idx(i+1)));
    Data.(Group).xf_RR(i) = sum(Data.(Group).f_RR((Data.(Group).x_idx(i)+1):Data.(Group).x_idx(i+1)));
    Data.(Group).xf_std(i) = sum(Data.(Group).f_std((Data.(Group).x_idx(i)+1):Data.(Group).x_idx(i+1)));
  end;

  % Normalizing xf's with xf_std to get nf's
  Data.(Group).nf_AA = Data.(Group).xf_AA./Data.(Group).xf_std;
  Data.(Group).nf_PA = Data.(Group).xf_PA./Data.(Group).xf_std;
  Data.(Group).nf_PP = Data.(Group).xf_PP./Data.(Group).xf_std;
  Data.(Group).nf_PR = Data.(Group).xf_PR./Data.(Group).xf_std;
  Data.(Group).nf_RR = Data.(Group).xf_RR./Data.(Group).xf_std;
  
  %%%%%%%%%%%%%%%%%%%%%%%%%%%%%%%%%%%%%%%%%%%%%%%%%%%%%%%%%%%%%%
  % Detailed: 0~80um
  Data.(Group).d_r_dis = Data.(Group).r_dis;
  Data.(Group).d_hist_N = length(Data.(Group).d_r_dis);
  Data.(Group).d_x_bind = 16;                          % binding bins 
  Data.(Group).d_x_N = round(Data.(Group).d_hist_N/Data.(Group).d_x_bind);
  [Data.(Group).d_x_idx, Data.(Group).d_x_dis] = hist(Data.(Group).d_r_dis,Data.(Group).d_x_N);
  Data.(Group).d_x_idx = [0, cumsum(Data.(Group).d_x_idx)];
  
  Data.(Group).d_xf_AA = zeros(1,Data.(Group).d_hist_N/Data.(Group).d_x_bind-1);
  Data.(Group).d_xf_PA = zeros(1,Data.(Group).d_hist_N/Data.(Group).d_x_bind-1);
  Data.(Group).d_xf_PP = zeros(1,Data.(Group).d_hist_N/Data.(Group).d_x_bind-1);
  Data.(Group).d_xf_PR = zeros(1,Data.(Group).d_hist_N/Data.(Group).d_x_bind-1);
  Data.(Group).d_xf_RR = zeros(1,Data.(Group).d_hist_N/Data.(Group).d_x_bind-1);
  Data.(Group).d_xf_std = zeros(1,Data.(Group).d_hist_N/Data.(Group).d_x_bind-1);
  
  for i=1:Data.(Group).d_x_N,
    Data.(Group).d_xf_AA(i) = sum(Data.(Group).f_AA((Data.(Group).d_x_idx(i)+1):Data.(Group).d_x_idx(i+1)));
    Data.(Group).d_xf_PA(i) = sum(Data.(Group).f_PA((Data.(Group).d_x_idx(i)+1):Data.(Group).d_x_idx(i+1)));
    Data.(Group).d_xf_PP(i) = sum(Data.(Group).f_PP((Data.(Group).d_x_idx(i)+1):Data.(Group).d_x_idx(i+1)));
    Data.(Group).d_xf_PR(i) = sum(Data.(Group).f_PR((Data.(Group).d_x_idx(i)+1):Data.(Group).d_x_idx(i+1)));
    Data.(Group).d_xf_RR(i) = sum(Data.(Group).f_RR((Data.(Group).d_x_idx(i)+1):Data.(Group).d_x_idx(i+1)));
    Data.(Group).d_xf_std(i) = sum(Data.(Group).f_std((Data.(Group).d_x_idx(i)+1):Data.(Group).d_x_idx(i+1)));
  end;
  
  % Normalizing xf's with Data.(Group).d_xf_std to get nf's
  Data.(Group).d_nf_AA = Data.(Group).d_xf_AA./Data.(Group).d_xf_std;
  Data.(Group).d_nf_PA = Data.(Group).d_xf_PA./Data.(Group).d_xf_std;
  Data.(Group).d_nf_PP = Data.(Group).d_xf_PP./Data.(Group).d_xf_std;
  Data.(Group).d_nf_PR = Data.(Group).d_xf_PR./Data.(Group).d_xf_std;
  Data.(Group).d_nf_RR = Data.(Group).d_xf_RR./Data.(Group).d_xf_std;
  
  Data.(Group).d_dis_detail = 80;               % 80microns
  Data.(Group).d_dx_N = sum(Data.(Group).d_x_dis<=Data.(Group).d_dis_detail);
  
end;
clear Group FileGroup tot_C tot_P_d tot_PP_d dis_Scale hist_coll;

save DataNormC2C_B Data

%%%%%%%%%%%%%%%%%%%%%%%%%%%%%%%%%%%%%%%%%%%%%%%%%%%
%                                                 %
%                    PLOTING                      %
%                                                 %
%%%%%%%%%%%%%%%%%%%%%%%%%%%%%%%%%%%%%%%%%%%%%%%%%%%
% $$$ for FileGroup = FileGroups,
% $$$   Group = cell2mat(FileGroup(1))
% $$$   
% $$$   for caC2CDist = {'AA','PP','RR','PR','PA'}
% $$$     C2CDist = cell2mat(caC2CDist);
% $$$     [Group, ':  ', C2CDist]
% $$$     PlotC2CDistvsStd(Data, Group, C2CDist);
% $$$     PlotNormC2CDist(Data, Group, C2CDist);
% $$$     Plot_d_C2CDistvsStd(Data, Group, C2CDist);
% $$$     Plot_d_NormC2CDist(Data, Group, C2CDist);
% $$$   end;
% $$$ end;        

for caC2CDist = {'AA','PP','RR','PR','PA'}
  C2CDist = cell2mat(caC2CDist);
  Plot_d_NormC2CDistCompB(Data,C2CDist);
end;
