# Supplementary material for: Local cell metrics: a novel method for analysis of cell-cell interactions
Source: BMC Bioinformatics. 2009 Oct 23;10:350. doi: 10.1186/1471-2105-10-350 (PMC2944256; doi:10.1186/1471-2105-10-350)
Supplement: Additional file 2 — Source codes for local cell metrics. This .zip archive folder contains sources codes for implementing local cell metrics provided under terms of the GNU open source license. [file 1471-2105-10-350-S2.ZIP › LCM_Codes/Print2File.m]

function Print2File(hf, FileName)
% This function will automatically print a figure into
% multiple formats in the folder $CURRENT_DIRECTORY/figures. 
%
% Example:
%    hf = figure;
%    plot(1:0.1:8, sin(1:0.1:8), 'r-'); 
%    print2file(hf, 'test');

print(hf, '-djpeg', ['figures/' FileName '.jpg']);
print(hf, '-dpsc2', ['figures/' FileName '.eps']);
hgsave(hf, ['figures/' FileName '.fig']);
