# Supplementary material for: Local cell metrics: a novel method for analysis of cell-cell interactions
Source: BMC Bioinformatics. 2009 Oct 23;10:350. doi: 10.1186/1471-2105-10-350 (PMC2944256; doi:10.1186/1471-2105-10-350)
Supplement: Additional file 2 — Source codes for local cell metrics. This .zip archive folder contains sources codes for implementing local cell metrics provided under terms of the GNU open source license. [file 1471-2105-10-350-S2.ZIP › LCM_Codes/README.txt]

**************************************
LCM Source Codes
--------------------------------------
Author: Jing Su <Jing.Su.66#gmail.com>
Date:   Sep, 2009
Copyright 2002-2009 Jing SU
**************************************

CONTENTS OF THIS FILE
---------------------
  * License
  * System Requirement
  * Introduction
  * Usage
  * List of Files


LICENSE  
-------

This README.txt file is part of LCM.

LCM is free software: you can redistribute it and/or modify it under
the terms of the GNU General Public License as published by the Free
Software Foundation, either version 3 of the License, or (at your
option) any later version.

LCM is distributed in the hope that it will be useful, but WITHOUT
ANY WARRANTY; without even the implied warranty of MERCHANTABILITY or
FITNESS FOR A PARTICULAR PURPOSE.  See the GNU General Public License
for more details.
 
You should have received a copy of the GNU General Public License
along with LCM.  If not, see <http://www.gnu.org/licenses/>.


SYSTEM REQUIREMENT
------------------  

All programs in the LCM project have been tested under MATLAB(TM)7.0+
on RHEL 4 with 2GB physical memory and 4GB swap space. Programs should
be compatible with MATLAB(TM)6.5+ on Windows XP(TM) or other major
Linux distributions, but try at your own risk.


INTRODUCTION
------------

LCM(Local Cell Metrics) project: See ``Jing Su, Pedro J Zapata, Chien
C Chen and Carson Meredith, Local Cell Metrics: A Novel Method for
Analysis of Cell-Cell Interactions, BMC Bioinformatics, in press''


USAGE
-----

Scanned images are stored in folder named after the group name (e.g.,
``Example_B_10X_1.jpg'' in the following list, where ``Example'' is
the group name, `B' means the counter staining, `G' means BrdU
staining, `1', `2', ...  is the image index).

ImageProcessing(n_start, n_end, FileGroup) process original images and
put processed images in folder ``PreProcess/B'' and
``PreProcess/R''. Regional properties of processed images are stored
in folder ``Ana/GroupName'' (here ``Ana/Example'') as
``TotDataOut1.mat'' ... ``TotDataOutlast.mat''.  

ProofReading(n_start, n_end, FileGroup) visualizes image processing
results as images in folder ``PreProcess/Proof'' for proofreading.

C2CAna(n_start, n_end, FileGroup) analyzes output data from
ImageProcessing.m (``TotDataOut1.mat'' ... ``TotDataOutlast.mat'') and
summarize info from all images in the group in folder
``Ana/GroupName'' (here ``Ana/Example'') as ``tot_C.mat'',
``tot_PP_a.mat'', ``tot_PP_d.mat'', ``tot_P_a.mat'', and
``tot_P_d.mat''.

C2CNorm(FileGroups) generates LCMs for all groups of interest and
stores results in ``Ana/DataNormC2C.mat''. Results of interest, e.g.,
PA vs AA and PR vs RR comparisons, are also visualized as .fig, .jpg,
and .eps files in folder ``Figures/Example''.

See comments in respective programs.


LIST OF FILES
-------------


 * Directory Structure & List of Files

 .
|-- README.txt
|-- Example_BadImages.mat
|-- C2CAna.m
|-- C2CNorm.m
|-- ImageProcessing.m
|-- OpenImage.m
|-- Plot_d_NormC2CDist.m
|-- Print2File.m
|-- ProofReading.m
|-- SaveImage.m
|-- hist_coll.mat
|-- isohist.m
|-- Example
|   |-- Example_B_10X_0.jpg
|   |-- Example_B_10X_1.jpg
|   |-- Example_B_10X_2.jpg
|   |-- Example_G_10X_0.jpg
|   |-- Example_G_10X_1.jpg
|   |-- Example_G_10X_2.jpg
|   |-- ...
|   |-- Example_B_10X_last.jpg
|   `-- Example_G_10X_last.jpg
|-- Ana
|   |-- Example
|   |   |-- TotDataOut1.mat
|   |   |-- TotDataOut2.mat
|   |   |-- ...
|   |   |-- TotDataOutlast.mat
|   |   |-- dis_Scale.mat
|   |   |-- tot_C.mat
|   |   |-- tot_PP_a.mat
|   |   |-- tot_PP_d.mat
|   |   |-- tot_P_a.mat
|   |   `-- tot_P_d.mat
|   `-- DataNormC2C.mat
|-- Figures
|   |-- Norm_AA.eps
|   |-- Norm_AA.fig
|   |-- Norm_AA.jpg
|   |-- Norm_PA.eps
|   |-- Norm_PA.fig
|   |-- Norm_PA.jpg
|   |-- Norm_PAvsAA.eps
|   |-- Norm_PAvsAA.fig
|   |-- Norm_PAvsAA.jpg
|   |-- Norm_PP.eps
|   |-- Norm_PP.fig
|   |-- Norm_PP.jpg
|   |-- Norm_PR.eps
|   |-- Norm_PR.fig
|   |-- Norm_PR.jpg
|   |-- Norm_PRvsRR.eps
|   |-- Norm_PRvsRR.fig
|   |-- Norm_PRvsRR.jpg
|   |-- Norm_RR.eps
|   |-- Norm_RR.fig
|   `-- Norm_RR.jpg
`-- PreProcess
    `-- Example
        |-- B
        |   |-- Example_B_10X_1-BW.jpg
        |   |-- Example_B_10X_1-Fill.jpg
        |   |-- Example_B_10X_1-WS.jpg
        |   |-- Example_B_10X_2-BW.jpg
        |   |-- Example_B_10X_2-Fill.jpg
        |   |-- Example_B_10X_2-WS.jpg
        |   |-- Example_B_10X_3-BW.jpg
        |   |-- Example_B_10X_3-Fill.jpg
        |   |-- Example_B_10X_3-WS.jpg
        |   |-- ...
        |   |-- Example_B_10X_last-BW.jpg
        |   |-- Example_B_10X_last-Fill.jpg
        |   `-- Example_B_10X_last-WS.jpg
        |-- Proof
        |   |-- ProofB1.jpg
        |   |-- ProofB2.jpg
        |   |-- ...
        |   |-- ProofBlast.jpg
        |   |-- ProofR1.jpg
        |   |-- ProofR2.jpg
        |   |-- ...
        |   `-- ProofRlast.jpg
        `-- R
            |-- Example_R_10X_1-BrdU-a-Cutoff.jpg
            |-- Example_R_10X_1-BrdU-d-Cutoff.jpg
            |-- Example_R_10X_1-BrdU-s-Cutoff.jpg
            |-- Example_R_10X_2-BrdU-a-Cutoff.jpg
            |-- Example_R_10X_2-BrdU-d-Cutoff.jpg
            |-- Example_R_10X_2-BrdU-s-Cutoff.jpg
            |-- Example_R_10X_3-BrdU-a-Cutoff.jpg
            |-- Example_R_10X_3-BrdU-d-Cutoff.jpg
            |-- Example_R_10X_3-BrdU-s-Cutoff.jpg
            |-- ...
            |-- Example_R_10X_last-BrdU-a-Cutoff.jpg
            |-- Example_R_10X_last-BrdU-d-Cutoff.jpg
            `-- Example_R_10X_last-BrdU-s-Cutoff.jpg


   
